# Supplementary material for: Contrasting Epidemiology and Population Genetics of COVID-19 Infections Defined by Multilocus Genotypes in SARS-CoV-2 Genomes Sampled Globally
Source: Viruses. 2022 Jun 29;14(7):1434. doi: 10.3390/v14071434 (PMC9316073; doi:10.3390/v14071434)
Supplement: Supplementary file 1 [file viruses-14-01434-s001.zip]

Archive with 2 entries (2 files):
- Chan et al Table S5_ver03-05-22.pdf
- Chan et al_Supplementary data_ver03-05-22_Viruses.pdf
